# Supplementary material for: Structural Characteristics, Gelling Properties, In Vitro Antioxidant Activity and Immunomodulatory Effects of Rhamnogalacturonan-I Rich Pectic Polysaccharides Alkaline-Extracted from Wax Apple (Syzygium samarangense)
Source: Foods. 2025 Mar 31;14(7):1227. doi: 10.3390/foods14071227 (PMC11988759; doi:10.3390/foods14071227)
Supplement: Supplementary file 1 [file foods-14-01227-s001.zip]

Archive with 1 entries (1 files):
- foods-3536602-supplementary.pdf
